# Supplementary material for: ﻿Chlorencoelia (Leotiomycetes, Helotiales, Cenangiaceae) in New Zealand
Source: MycoKeys. 2025 Jul 22;119:351–68. doi: 10.3897/mycokeys.119.152958 (PMC12308201; doi:10.3897/mycokeys.119.152958)
Supplement: XML Treatment for Chlorencoelia australis [file mycokeys.119.152958-treatment1.xml]

<!DOCTYPE tp:taxon-treatment
  PUBLIC "-//TaxonX//DTD Taxonomic Treatment Publishing DTD v0 20100105//EN" "tax-treatment-NSO.dtd">
<tp:taxon-treatment xmlns:tp="http://www.plazi.org/taxpub"><tp:treatment-meta><kwd-group><label>Taxon classification</label><kwd>
                <named-content content-type="kingdom">Fungi</named-content>
              </kwd><kwd>
                <named-content content-type="order">Helotiales</named-content>
              </kwd><kwd>
                <named-content content-type="family">Hemiphacidiaceae</named-content>
              </kwd></kwd-group><mixed-citation publication-type="journal"><person-group><name><surname>Patejuk</surname><given-names>Katarzyna</given-names></name><name><surname>Johnston</surname><given-names>Peter R.</given-names></name><name><surname>Park</surname><given-names>Duckchul</given-names></name><name><surname>Padamsee</surname><given-names>Mahajabeen</given-names></name></person-group><article-title>﻿<italic><tp:taxon-name><tp:taxon-name-part taxon-name-part-type="genus" reg="Chlorencoelia">Chlorencoelia</tp:taxon-name-part></tp:taxon-name></italic> (<tp:taxon-name><tp:taxon-name-part taxon-name-part-type="class">Leotiomycetes</tp:taxon-name-part></tp:taxon-name>, <tp:taxon-name><tp:taxon-name-part taxon-name-part-type="order">Helotiales</tp:taxon-name-part></tp:taxon-name>, <tp:taxon-name><tp:taxon-name-part taxon-name-part-type="family">Cenangiaceae</tp:taxon-name-part></tp:taxon-name>) in New Zealand</article-title><source>MycoKeys</source><day>22</day><month>07</month><year>2025</year><volume>119</volume><fpage>351</fpage><lpage>368</lpage><pub-id pub-id-type="doi">10.3897/mycokeys.119.152958</pub-id></mixed-citation></tp:treatment-meta><tp:nomenclature><label>﻿</label><tp:taxon-name>
              <object-id xmlns:xlink="http://www.w3.org/1999/xlink" content-type="arpha" xlink:type="simple">746D6551-F00C-5193-BD85-3F6F31A14E98</object-id>
              <tp:taxon-name-part taxon-name-part-type="genus" reg="Chlorencoelia">Chlorencoelia</tp:taxon-name-part>
              <tp:taxon-name-part taxon-name-part-type="species" reg="australis">australis</tp:taxon-name-part>
              <object-id xmlns:xlink="http://www.w3.org/1999/xlink" content-type="mycobank" xlink:type="simple">MycoBank No: 857863</object-id>
            </tp:taxon-name><tp:taxon-authority>P.R.Johnst. &amp; Patejuk, sp. nov.</tp:taxon-authority><xref ref-type="fig" rid="F4">Fig. 4</xref></tp:nomenclature><tp:treatment-sec sec-type="etymology" id="SECID0ELWAE"><title>Etymology.</title><p>The species epithet “<italic><tp:taxon-name><tp:taxon-name-part taxon-name-part-type="genus" reg="Chlorencoelia"/><tp:taxon-name-part taxon-name-part-type="species" reg="australis">australis</tp:taxon-name-part></tp:taxon-name></italic>,” meaning “southern,” refers to the Southern Hemisphere and Australasian distribution, together with its southern distribution within New Zealand.</p></tp:treatment-sec><tp:treatment-sec sec-type="material" id="SECID0E2WAE"><title>Type.</title><p>New Zealand • Stewart Island: Pryse’s Peak Track, <named-content xmlns:xlink="http://www.w3.org/1999/xlink" content-type="dwc:verbatimCoordinates" xlink:type="simple"><named-content content-type="geo-json" specific-use="{&#34;type&#34;:&#34;Point&#34;,&#34;coordinates&#34;:[168.015158,-46.937407]}" id="NCID0EEXAE" xlink:type="simple">46.937407S, 168.015158E</named-content></named-content>, on decorticated wood of <italic><tp:taxon-name><tp:taxon-name-part taxon-name-part-type="genus" reg="Leptospermum">Leptospermum</tp:taxon-name-part><tp:taxon-name-part taxon-name-part-type="species" reg="scoparium">scoparium</tp:taxon-name-part></tp:taxon-name></italic>, coll. P.R. Johnston (D1686), R. Leschen &amp; S. Whitton, 26 Apr 2002 (<abbrev xmlns:xlink="http://www.w3.org/1999/xlink" xlink:title="New Zealand Fungarium" id="ABBRID0EUXAE" xlink:type="simple">PDD</abbrev> 99091—<bold>holotype</bold>; ex-type culture <abbrev xmlns:xlink="http://www.w3.org/1999/xlink" xlink:title="International Collection of Microorganisms from Plants" id="ABBRID0E1XAE" xlink:type="simple">ICMP</abbrev> 21732; GenBank <abbrev xmlns:xlink="http://www.w3.org/1999/xlink" xlink:title="Internal Transcribed Spacer" id="ABBRID0E5XAE" xlink:type="simple">ITS</abbrev><ext-link xmlns:xlink="http://www.w3.org/1999/xlink" xlink:href="MH682234" ext-link-type="gen" xlink:type="simple">MH682234</ext-link>, genome QYAN00000000).</p></tp:treatment-sec><tp:treatment-sec sec-type="description" id="SECID0EHYAE"><title>Description.</title><p>Apothecia 5–10 mm diam., short and broad stipitate, superficial on decorticated and rotting wood, discoid, infundibuliform, gregarious, hymenium steel blue or green when fresh, becoming brown upon drying. Receptacle dark grey-brown, roughened, with a yellow cast when dry. Stipe rugose. In vertical section, ectal excipulum 30–70 μm thick, comprising angular cells 5.5–10 µm diam. oriented nearly perpendicular to the flanks of the apothecium, walls pale brown, outer layer of clavate tomentum hyphae 15–25 × 8–12 μm, walls hyaline, slightly thickened, forming a well-developed layer across the surface of the receptacle, cells containing green to bright yellow vacuolar bodies in water. Medullary excipulum 170–240 μm thick, comprising a loose textura intricata, hyphae 1.5–3.5 µm diam., with walls pale brown, encrusted with dark brown granulations. Subhymenium 35–80 μm high, comprising pale brown, dense textura intricata. Asci 90–135 × 9–12 μm, cylindrical, with tapering stalks, tapering to subtruncate apex, wall thickened at apex, ascus pore blue in <abbrev xmlns:xlink="http://www.w3.org/1999/xlink" xlink:title="Lugol’s iodine" id="ABBRID0ENYAE" xlink:type="simple">IKI</abbrev> and <abbrev xmlns:xlink="http://www.w3.org/1999/xlink" xlink:title="Melzer’s reagent" id="ABBRID0ERYAE" xlink:type="simple">MLZ</abbrev>, croziers at base, 8-spored. Ascospores (9.5–)11–16.5 × (2.5–) 3–4.5 (–5) μm (x– 13.3 × 3.6 µm), elliptical, tapering to rounded ends, slightly curved, 3–4 large, plus several smaller, lipid bodies. Paraphyses 2–2.5 (–3.5) µm diam., undifferentiated to rounded apex, green or bright yellow vacuolar bodies in water.</p><p><bold>Specimens examined.</bold> New Zealand • Taupo: Rangitoto Station, Ranginui Summit, <named-content xmlns:xlink="http://www.w3.org/1999/xlink" content-type="dwc:verbatimCoordinates" xlink:type="simple"><named-content content-type="geo-json" specific-use="{&#34;type&#34;:&#34;Point&#34;,&#34;coordinates&#34;:[175.474000,-38.364600]}" id="NCID0E3YAE" xlink:type="simple">38.3646°S, 175.474°E</named-content></named-content>, on decorticated wood, coll. P.R. Johnston (D1615), S. Whitton, 16 May 2001 (<abbrev xmlns:xlink="http://www.w3.org/1999/xlink" xlink:title="New Zealand Fungarium" id="ABBRID0EBZAE" xlink:type="simple">PDD</abbrev> 99178). • Marlborough: Pelorus Bridge Scenic Reserve, <named-content xmlns:xlink="http://www.w3.org/1999/xlink" content-type="dwc:verbatimCoordinates" xlink:type="simple"><named-content content-type="geo-json" specific-use="{&#34;type&#34;:&#34;Point&#34;,&#34;coordinates&#34;:[173.572436,-41.297003]}" id="NCID0EIZAE" xlink:type="simple">41.297003°S, 173.572436°E</named-content></named-content>, on dead wood, coll. H.S. Chan, 16 May 2024 (<abbrev xmlns:xlink="http://www.w3.org/1999/xlink" xlink:title="New Zealand Fungarium" id="ABBRID0ENZAE" xlink:type="simple">PDD</abbrev> 124454; culture <abbrev xmlns:xlink="http://www.w3.org/1999/xlink" xlink:title="International Collection of Microorganisms from Plants" id="ABBRID0ERZAE" xlink:type="simple">ICMP</abbrev> 25618; GenBank <abbrev xmlns:xlink="http://www.w3.org/1999/xlink" xlink:title="Internal Transcribed Spacer" id="ABBRID0EVZAE" xlink:type="simple">ITS</abbrev><ext-link xmlns:xlink="http://www.w3.org/1999/xlink" xlink:href="PQ533031" ext-link-type="gen" xlink:type="simple">PQ533031</ext-link>). • Buller: Lewis Pass, Nina Valley Track, <named-content xmlns:xlink="http://www.w3.org/1999/xlink" content-type="dwc:verbatimCoordinates" xlink:type="simple"><named-content content-type="geo-json" specific-use="{&#34;type&#34;:&#34;Point&#34;,&#34;coordinates&#34;:[172.363000,-42.462300]}" id="NCID0EB1AE" xlink:type="simple">42.4623°S, 172.363°E</named-content></named-content>, on <italic><tp:taxon-name><tp:taxon-name-part taxon-name-part-type="genus" reg="Nothofagus">Nothofagus</tp:taxon-name-part></tp:taxon-name></italic> sp. dead wood, coll. A.E. Bell (AEB496), 11 May 1990 (<abbrev xmlns:xlink="http://www.w3.org/1999/xlink" xlink:title="New Zealand Fungarium" id="ABBRID0EN1AE" xlink:type="simple">PDD</abbrev> 73667). • Mid Canterbury: Springfield, Kowai Bush, <named-content xmlns:xlink="http://www.w3.org/1999/xlink" content-type="dwc:verbatimCoordinates" xlink:type="simple"><named-content content-type="geo-json" specific-use="{&#34;type&#34;:&#34;Point&#34;,&#34;coordinates&#34;:[171.925000,-43.289300]}" id="NCID0EU1AE" xlink:type="simple">43.2893°S, 171.925°E</named-content></named-content>, on rotten wood <italic><tp:taxon-name><tp:taxon-name-part taxon-name-part-type="genus" reg="Fuscospora">Fuscospora</tp:taxon-name-part><tp:taxon-name-part taxon-name-part-type="species" reg="solandri">solandri</tp:taxon-name-part></tp:taxon-name></italic>, coll. J.A. Cooper (JAC 10874), 5 Mar 2009 (<abbrev xmlns:xlink="http://www.w3.org/1999/xlink" xlink:title="New Zealand Fungarium" id="ABBRID0EE2AE" xlink:type="simple">PDD</abbrev> 95342). • Dunedin: Swampy Spur Track, <named-content xmlns:xlink="http://www.w3.org/1999/xlink" content-type="dwc:verbatimCoordinates" xlink:type="simple"><named-content content-type="geo-json" specific-use="{&#34;type&#34;:&#34;Point&#34;,&#34;coordinates&#34;:[170.488000,-45.801300]}" id="NCID0EL2AE" xlink:type="simple">45.8013°S, 170.488°E</named-content></named-content>, on dead wood, coll. D.P. Mahoney (AEB1052), 12 May 2008 (<abbrev xmlns:xlink="http://www.w3.org/1999/xlink" xlink:title="New Zealand Fungarium" id="ABBRID0EQ2AE" xlink:type="simple">PDD</abbrev> 94231). • Fiordland: Fiordland National Park, Lake Monowai, <named-content xmlns:xlink="http://www.w3.org/1999/xlink" content-type="dwc:verbatimCoordinates" xlink:type="simple"><named-content content-type="geo-json" specific-use="{&#34;type&#34;:&#34;Point&#34;,&#34;coordinates&#34;:[167.433000,-45.824000]}" id="NCID0EX2AE" xlink:type="simple">45.824°S, 167.433°E</named-content></named-content>, on dead wood of <tp:taxon-name><tp:taxon-name-part taxon-name-part-type="family">Nothofagaceae</tp:taxon-name-part></tp:taxon-name>, coll. P.R. Johnston (D641), 19 Mar 1991 (<abbrev xmlns:xlink="http://www.w3.org/1999/xlink" xlink:title="New Zealand Fungarium" id="ABBRID0EB3AE" xlink:type="simple">PDD</abbrev> 58554); • Hollyford Valley, Lake Marian Track, <named-content xmlns:xlink="http://www.w3.org/1999/xlink" content-type="dwc:verbatimCoordinates" xlink:type="simple"><named-content content-type="geo-json" specific-use="{&#34;type&#34;:&#34;Point&#34;,&#34;coordinates&#34;:[168.093000,-44.800300]}" id="NCID0EI3AE" xlink:type="simple">44.8003°S, 168.093°E</named-content></named-content>, on dead wood, coll. P.R. Johnston &amp; P.F. Cannon, 14 Feb 2003 (<abbrev xmlns:xlink="http://www.w3.org/1999/xlink" xlink:title="New Zealand Fungarium" id="ABBRID0EN3AE" xlink:type="simple">PDD</abbrev> 119575). • Auckland Islands: Adams Island, McLaren Bay, vic. Hut, <named-content xmlns:xlink="http://www.w3.org/1999/xlink" content-type="dwc:verbatimCoordinates" xlink:type="simple"><named-content content-type="geo-json" specific-use="{&#34;type&#34;:&#34;Point&#34;,&#34;coordinates&#34;:[166.018000,-50.866700]}" id="NCID0EU3AE" xlink:type="simple">50.8667°S, 166.018°E</named-content></named-content>, on rotting wood, coll. P.R. Johnston (AK 1049), 23 Mar 2006 (<abbrev xmlns:xlink="http://www.w3.org/1999/xlink" xlink:title="New Zealand Fungarium" id="ABBRID0EZ3AE" xlink:type="simple">PDD</abbrev> 111519; culture <abbrev xmlns:xlink="http://www.w3.org/1999/xlink" xlink:title="International Collection of Microorganisms from Plants" id="ABBRID0E43AE" xlink:type="simple">ICMP</abbrev> 25691; GenBank <abbrev xmlns:xlink="http://www.w3.org/1999/xlink" xlink:title="Internal Transcribed Spacer" id="ABBRID0EB4AE" xlink:type="simple">ITS</abbrev><ext-link xmlns:xlink="http://www.w3.org/1999/xlink" xlink:href="PQ541258" ext-link-type="gen" xlink:type="simple">PQ541258</ext-link>).</p><p>Australia • Victoria: Errinundra National Park, Errinundra Saddle, Rainforest Walk, on decorticated wood, coll. P.R. Johnston (AU96-120), 24 May 1996 (<abbrev xmlns:xlink="http://www.w3.org/1999/xlink" xlink:title="New Zealand Fungarium" id="ABBRID0EM4AE" xlink:type="simple">PDD</abbrev> 108041; culture <abbrev xmlns:xlink="http://www.w3.org/1999/xlink" xlink:title="International Collection of Microorganisms from Plants" id="ABBRID0EQ4AE" xlink:type="simple">ICMP</abbrev> 25304; GenBank <abbrev xmlns:xlink="http://www.w3.org/1999/xlink" xlink:title="Internal Transcribed Spacer" id="ABBRID0EU4AE" xlink:type="simple">ITS</abbrev><ext-link xmlns:xlink="http://www.w3.org/1999/xlink" xlink:href="PP701695" ext-link-type="gen" xlink:type="simple">PP701695</ext-link>).</p></tp:treatment-sec><tp:treatment-sec sec-type="notes" id="SECID0E44AE"><title>Notes.</title><p><italic><tp:taxon-name><tp:taxon-name-part taxon-name-part-type="genus" reg="Chlorencoelia">Chlorencoelia</tp:taxon-name-part><tp:taxon-name-part taxon-name-part-type="species" reg="australis">australis</tp:taxon-name-part></tp:taxon-name></italic> can be distinguished from the other New Zealand species by its larger ascospores, which contain multiple lipid bodies. The layer of tomentum hyphae is better differentiated than the other two species. <italic><tp:taxon-name><tp:taxon-name-part taxon-name-part-type="genus" reg="Chlorencoelia">C.</tp:taxon-name-part><tp:taxon-name-part taxon-name-part-type="species" reg="australis">australis</tp:taxon-name-part></tp:taxon-name></italic> is also found in Australia. All but one of the New Zealand specimens examined were found in the South Island.</p><fig id="F4" position="float" orientation="portrait"><object-id xmlns:xlink="http://www.w3.org/1999/xlink" content-type="doi" xlink:type="simple">10.3897/mycokeys.119.152958.figure4</object-id><object-id xmlns:xlink="http://www.w3.org/1999/xlink" content-type="arpha" xlink:type="simple">67EE03A6-8826-5407-A9A9-E17DEE1F4818</object-id><label>Figure 4.</label><caption><p><italic><tp:taxon-name><tp:taxon-name-part taxon-name-part-type="genus" reg="Chlorencoelia">Chlorencoelia</tp:taxon-name-part><tp:taxon-name-part taxon-name-part-type="species" reg="australis">australis</tp:taxon-name-part></tp:taxon-name></italic>. <bold>A, B.</bold> Fresh specimens, showing green hymenium and dark-coloured receptacle; <bold>C.</bold> Dried specimen; <bold>D.</bold> Detail of underside of dried receptacle, showing yellow bloom; <bold>E.</bold> Excipulum in vertical section, tomentum hyphae to the top; <bold>F.</bold> Squash mount with tomentum hyphae (water + <abbrev xmlns:xlink="http://www.w3.org/1999/xlink" xlink:title="Lugol’s iodine" id="ABBRID0EX3BI" xlink:type="simple">IKI</abbrev>); <bold>G.</bold> Squash mount with tomentum hyphae (water + <abbrev xmlns:xlink="http://www.w3.org/1999/xlink" xlink:title="Melzer’s reagent" id="ABBRID0E43BI" xlink:type="simple">MLZ</abbrev>); <bold>H.</bold> Paraphyses with yellow vacuolar bodies (water + <abbrev xmlns:xlink="http://www.w3.org/1999/xlink" xlink:title="Lugol’s iodine" id="ABBRID0ED4BI" xlink:type="simple">IKI</abbrev>); <bold>I.</bold> Hymenium with asci, ascospores with lipid bodies, paraphyses (water + <abbrev xmlns:xlink="http://www.w3.org/1999/xlink" xlink:title="Melzer’s reagent" id="ABBRID0EJ4BI" xlink:type="simple">MLZ</abbrev>). <bold>A.</bold><abbrev xmlns:xlink="http://www.w3.org/1999/xlink" xlink:title="New Zealand Fungarium" id="ABBRID0EP4BI" xlink:type="simple">PDD</abbrev> 95342; <bold>B.</bold><abbrev xmlns:xlink="http://www.w3.org/1999/xlink" xlink:title="New Zealand Fungarium" id="ABBRID0EV4BI" xlink:type="simple">PDD</abbrev> 58554; <bold>C–D.</bold><abbrev xmlns:xlink="http://www.w3.org/1999/xlink" xlink:title="New Zealand Fungarium" id="ABBRID0E24BI" xlink:type="simple">PDD</abbrev> 124454; <bold>E.</bold><abbrev xmlns:xlink="http://www.w3.org/1999/xlink" xlink:title="New Zealand Fungarium" id="ABBRID0EB5BI" xlink:type="simple">PDD</abbrev> 111519; <bold>F.</bold><abbrev xmlns:xlink="http://www.w3.org/1999/xlink" xlink:title="New Zealand Fungarium" id="ABBRID0EH5BI" xlink:type="simple">PDD</abbrev> 108041; <bold>G–I.</bold><abbrev xmlns:xlink="http://www.w3.org/1999/xlink" xlink:title="New Zealand Fungarium" id="ABBRID0EN5BI" xlink:type="simple">PDD</abbrev> 99091. Scale bars: 1 mm (<bold>A–C</bold>); 0.1 mm (<bold>D</bold>); 10 µm (<bold>E–I</bold>).</p></caption><graphic xmlns:xlink="http://www.w3.org/1999/xlink" xlink:href="mycokeys-119-351-g004.jpg" position="float" orientation="portrait" xlink:type="simple" id="oo_1379578.jpg"><uri content-type="original_file" xlink:type="simple">https://binary.pensoft.net/fig/1379578</uri></graphic></fig></tp:treatment-sec></tp:taxon-treatment>
