# Supplementary material for: ﻿Chlorencoelia (Leotiomycetes, Helotiales, Cenangiaceae) in New Zealand
Source: MycoKeys. 2025 Jul 22;119:351–68. doi: 10.3897/mycokeys.119.152958 (PMC12308201; doi:10.3897/mycokeys.119.152958)
Supplement: XML Treatment for Chlorencoelia northlandica [file mycokeys.119.152958-treatment2.xml]

<!DOCTYPE tp:taxon-treatment
  PUBLIC "-//TaxonX//DTD Taxonomic Treatment Publishing DTD v0 20100105//EN" "tax-treatment-NSO.dtd">
<tp:taxon-treatment xmlns:tp="http://www.plazi.org/taxpub"><tp:treatment-meta><kwd-group><label>Taxon classification</label><kwd>
                <named-content content-type="kingdom">Fungi</named-content>
              </kwd><kwd>
                <named-content content-type="order">Helotiales</named-content>
              </kwd><kwd>
                <named-content content-type="family">Hemiphacidiaceae</named-content>
              </kwd></kwd-group><mixed-citation publication-type="journal"><person-group><name><surname>Patejuk</surname><given-names>Katarzyna</given-names></name><name><surname>Johnston</surname><given-names>Peter R.</given-names></name><name><surname>Park</surname><given-names>Duckchul</given-names></name><name><surname>Padamsee</surname><given-names>Mahajabeen</given-names></name></person-group><article-title>﻿<italic><tp:taxon-name><tp:taxon-name-part taxon-name-part-type="genus" reg="Chlorencoelia">Chlorencoelia</tp:taxon-name-part></tp:taxon-name></italic> (<tp:taxon-name><tp:taxon-name-part taxon-name-part-type="class">Leotiomycetes</tp:taxon-name-part></tp:taxon-name>, <tp:taxon-name><tp:taxon-name-part taxon-name-part-type="order">Helotiales</tp:taxon-name-part></tp:taxon-name>, <tp:taxon-name><tp:taxon-name-part taxon-name-part-type="family">Cenangiaceae</tp:taxon-name-part></tp:taxon-name>) in New Zealand</article-title><source>MycoKeys</source><day>22</day><month>07</month><year>2025</year><volume>119</volume><fpage>351</fpage><lpage>368</lpage><pub-id pub-id-type="doi">10.3897/mycokeys.119.152958</pub-id></mixed-citation></tp:treatment-meta><tp:nomenclature><label>﻿</label><tp:taxon-name>
              <object-id xmlns:xlink="http://www.w3.org/1999/xlink" content-type="arpha" xlink:type="simple">3E2024D3-3A8B-5281-97D4-344DD1AB4F8F</object-id>
              <tp:taxon-name-part taxon-name-part-type="genus" reg="Chlorencoelia">Chlorencoelia</tp:taxon-name-part>
              <tp:taxon-name-part taxon-name-part-type="species" reg="northlandica">northlandica</tp:taxon-name-part>
              <object-id xmlns:xlink="http://www.w3.org/1999/xlink" content-type="mycobank" xlink:type="simple">MycoBank No: 857864</object-id>
            </tp:taxon-name><tp:taxon-authority>P.R.Johnst. &amp; Patejuk, sp. nov.</tp:taxon-authority><xref ref-type="fig" rid="F5">Fig. 5</xref></tp:nomenclature><tp:treatment-sec sec-type="etymology" id="SECID0EUAAG"><title>Etymology.</title><p>The species epithet “<tp:taxon-name><tp:taxon-name-part taxon-name-part-type="genus" reg="Chlorencoelia"/><tp:taxon-name-part taxon-name-part-type="species" reg="northlandica">northlandica</tp:taxon-name-part></tp:taxon-name>” refers to the Northland region of New Zealand, the only region where this species has been found.</p></tp:treatment-sec><tp:treatment-sec sec-type="material" id="SECID0EDBAG"><title>Type.</title><p>New Zealand • Northland: Whangarei, Pukenui Forest, <named-content xmlns:xlink="http://www.w3.org/1999/xlink" content-type="dwc:verbatimCoordinates" xlink:type="simple"><named-content content-type="geo-json" specific-use="{&#34;type&#34;:&#34;Point&#34;,&#34;coordinates&#34;:[174.263404,-35.717566]}" id="NCID0EMBAG" xlink:type="simple">35.717566°S, 174.263404°E</named-content></named-content>, on decorticated wood, coll. P.R. Johnston, 22 May 1992 (<abbrev xmlns:xlink="http://www.w3.org/1999/xlink" xlink:title="New Zealand Fungarium" id="ABBRID0ERBAG" xlink:type="simple">PDD</abbrev> 105291—<bold>holotype</bold>; ex-type culture <abbrev xmlns:xlink="http://www.w3.org/1999/xlink" xlink:title="International Collection of Microorganisms from Plants" id="ABBRID0EXBAG" xlink:type="simple">ICMP</abbrev> 21462; GenBank <abbrev xmlns:xlink="http://www.w3.org/1999/xlink" xlink:title="Internal Transcribed Spacer" id="ABBRID0E2BAG" xlink:type="simple">ITS</abbrev><ext-link xmlns:xlink="http://www.w3.org/1999/xlink" xlink:href="PQ541254" ext-link-type="gen" xlink:type="simple">PQ541254</ext-link>).</p></tp:treatment-sec><tp:treatment-sec sec-type="description" id="SECID0EECAG"><title>Description.</title><p>Apothecia 5–10 mm diam., short and broad stipitate, superficial on decorticated wood, discoid, gregarious, hymenium dark green to grey-blue when fresh, becoming brown upon drying. Receptacle dark grey-brown, coarsely roughened, with a dull yellow cast when dry. Stipe rugose. In vertical section ectal excipulum 30–90 μm thick, comprising angular cells 6–8 µm diam. oriented more or less perpendicular to surface of receptacle, cell walls pale brown, a barely differentiated outer layer of tomentum hyphae, cells 8–12 × 6–8 μm, globose to subclavate, walls hyaline, slightly thickened, cells containing pale yellow vacuolar bodies in water. Medullary excipulum 55–340 μm thick comprising loose textura intricata with hyphae 2–3 µm diam., cell walls pale brown, encrusted with scattered dark brown granulations. Subhymenium 30–48 μm high, pale brown, dense textura intricata. Asci 90–127 × 5.5–7 μm, cylindrical with tapering stalks, tapering slightly to rounded apex, wall thickened at apex, ascus pore blue in <abbrev xmlns:xlink="http://www.w3.org/1999/xlink" xlink:title="Melzer’s reagent" id="ABBRID0EKCAG" xlink:type="simple">MLZ</abbrev> and <abbrev xmlns:xlink="http://www.w3.org/1999/xlink" xlink:title="Lugol’s iodine" id="ABBRID0EOCAG" xlink:type="simple">IKI</abbrev>, croziers at base, 8-spored. Ascospores 9.5–13 × 3–4.5 µm (x– 11.3 × 3.6 µm), elliptical, slightly wider towards the upper end, never curved, with 2–3 large lipid bodies. Paraphyses 2.5–3.5 (–4) µm diam., undifferentiated or subclavate at the rounded apex, pale yellow vacuolar bodies in water.</p></tp:treatment-sec><tp:treatment-sec sec-type="Specimen examined" id="SECID0ESCAG"><title>Specimen examined.</title><p>New Zealand • Northland: Omahuta Forest, Pukekohe Stream Track, <named-content xmlns:xlink="http://www.w3.org/1999/xlink" content-type="dwc:verbatimCoordinates" xlink:type="simple"><named-content content-type="geo-json" specific-use="{&#34;type&#34;:&#34;Point&#34;,&#34;coordinates&#34;:[173.629000,-35.241200]}" id="NCID0E2CAG" xlink:type="simple">35.2412°S, 173.629°E</named-content></named-content>, on decorticated wood, coll. A. Chinn, 9 May 2017 (<abbrev xmlns:xlink="http://www.w3.org/1999/xlink" xlink:title="New Zealand Fungarium" id="ABBRID0EADAG" xlink:type="simple">PDD</abbrev> 111226; culture <abbrev xmlns:xlink="http://www.w3.org/1999/xlink" xlink:title="International Collection of Microorganisms from Plants" id="ABBRID0EEDAG" xlink:type="simple">ICMP</abbrev> 25719; GenBank <abbrev xmlns:xlink="http://www.w3.org/1999/xlink" xlink:title="Internal Transcribed Spacer" id="ABBRID0EIDAG" xlink:type="simple">ITS</abbrev><ext-link xmlns:xlink="http://www.w3.org/1999/xlink" xlink:href="PQ541259" ext-link-type="gen" xlink:type="simple">PQ541259</ext-link>).</p></tp:treatment-sec><tp:treatment-sec sec-type="notes" id="SECID0ERDAG"><title>Notes.</title><p><italic><tp:taxon-name><tp:taxon-name-part taxon-name-part-type="genus" reg="Chlorencoelia">Chlorencoelia</tp:taxon-name-part><tp:taxon-name-part taxon-name-part-type="species" reg="northlandica">northlandica</tp:taxon-name-part></tp:taxon-name></italic> is known from only two specimens, both of which were collected in Northland. Compared to the other New Zealand species, it has intermediate-sized ascospores. The spores are not curved but often slightly wider toward the upper half of the spore. The vacuolar bodies in the paraphyses and cells of the tomentum hyphae are paler than those of the other two species, where the <abbrev xmlns:xlink="http://www.w3.org/1999/xlink" xlink:title="vacuolar bodies" id="ABBRID0EFEAG" xlink:type="simple">VBs</abbrev> are bright yellow to dark green.</p><fig id="F5" position="float" orientation="portrait"><object-id xmlns:xlink="http://www.w3.org/1999/xlink" content-type="doi" xlink:type="simple">10.3897/mycokeys.119.152958.figure5</object-id><object-id xmlns:xlink="http://www.w3.org/1999/xlink" content-type="arpha" xlink:type="simple">ADFB7C17-CB7C-5E9D-9A36-820926DA209C</object-id><label>Figure 5.</label><caption><p><italic><tp:taxon-name><tp:taxon-name-part taxon-name-part-type="genus" reg="Chlorencoelia">Chlorencoelia</tp:taxon-name-part><tp:taxon-name-part taxon-name-part-type="species" reg="northlandica">northlandica</tp:taxon-name-part></tp:taxon-name></italic>. <bold>A.</bold> Dried specimen with a dark greenish-black hymenium; <bold>B.</bold> Dried specimen, detail of underside of receptacle; <bold>C.</bold> Ascoma in vertical section showing part of medullary excipulum, ectal excipulum, and poorly differentiated tomentum hyphae; <bold>D.</bold> Tomentum hyphae (squash mount, 3% KOH). <bold>E.</bold> Tomentum hyphae with pale yellow vacuolar bodies (squash mount, water). <bold>F.</bold> Paraphyses with pale vacuolar bodies (water + <abbrev xmlns:xlink="http://www.w3.org/1999/xlink" xlink:title="Lugol’s iodine" id="ABBRID0E56BI" xlink:type="simple">IKI</abbrev>). <bold>G–H.</bold> Ascospores and paraphyses (water + <abbrev xmlns:xlink="http://www.w3.org/1999/xlink" xlink:title="Melzer’s reagent" id="ABBRID0EEACI" xlink:type="simple">MLZ</abbrev>). <bold>A–C.</bold><abbrev xmlns:xlink="http://www.w3.org/1999/xlink" xlink:title="New Zealand Fungarium" id="ABBRID0EKACI" xlink:type="simple">PDD</abbrev> 105291; <bold>D–H.</bold><abbrev xmlns:xlink="http://www.w3.org/1999/xlink" xlink:title="New Zealand Fungarium" id="ABBRID0EQACI" xlink:type="simple">PDD</abbrev> 111226. Scale bars: 1 mm (<bold>A</bold>); 0.1 mm (<bold>B</bold>); 10 µm (<bold>C–H</bold>).</p></caption><graphic xmlns:xlink="http://www.w3.org/1999/xlink" xlink:href="mycokeys-119-351-g005.jpg" position="float" orientation="portrait" xlink:type="simple" id="oo_1379579.jpg"><uri content-type="original_file" xlink:type="simple">https://binary.pensoft.net/fig/1379579</uri></graphic></fig></tp:treatment-sec></tp:taxon-treatment>
