# Supplementary material for: ﻿Chlorencoelia (Leotiomycetes, Helotiales, Cenangiaceae) in New Zealand
Source: MycoKeys. 2025 Jul 22;119:351–68. doi: 10.3897/mycokeys.119.152958 (PMC12308201; doi:10.3897/mycokeys.119.152958)
Supplement: XML Treatment for Chlorencoelia olivacea [file mycokeys.119.152958-treatment3.xml]

<!DOCTYPE tp:taxon-treatment
  PUBLIC "-//TaxonX//DTD Taxonomic Treatment Publishing DTD v0 20100105//EN" "tax-treatment-NSO.dtd">
<tp:taxon-treatment xmlns:tp="http://www.plazi.org/taxpub"><tp:treatment-meta><kwd-group><label>Taxon classification</label><kwd>
                <named-content content-type="kingdom">Fungi</named-content>
              </kwd><kwd>
                <named-content content-type="order">Helotiales</named-content>
              </kwd><kwd>
                <named-content content-type="family">Hemiphacidiaceae</named-content>
              </kwd></kwd-group><mixed-citation publication-type="journal"><person-group><name><surname>Patejuk</surname><given-names>Katarzyna</given-names></name><name><surname>Johnston</surname><given-names>Peter R.</given-names></name><name><surname>Park</surname><given-names>Duckchul</given-names></name><name><surname>Padamsee</surname><given-names>Mahajabeen</given-names></name></person-group><article-title>﻿<italic><tp:taxon-name><tp:taxon-name-part taxon-name-part-type="genus" reg="Chlorencoelia">Chlorencoelia</tp:taxon-name-part></tp:taxon-name></italic> (<tp:taxon-name><tp:taxon-name-part taxon-name-part-type="class">Leotiomycetes</tp:taxon-name-part></tp:taxon-name>, <tp:taxon-name><tp:taxon-name-part taxon-name-part-type="order">Helotiales</tp:taxon-name-part></tp:taxon-name>, <tp:taxon-name><tp:taxon-name-part taxon-name-part-type="family">Cenangiaceae</tp:taxon-name-part></tp:taxon-name>) in New Zealand</article-title><source>MycoKeys</source><day>22</day><month>07</month><year>2025</year><volume>119</volume><fpage>351</fpage><lpage>368</lpage><pub-id pub-id-type="doi">10.3897/mycokeys.119.152958</pub-id></mixed-citation></tp:treatment-meta><tp:nomenclature><label>﻿</label><tp:taxon-name>
              <object-id xmlns:xlink="http://www.w3.org/1999/xlink" content-type="arpha" xlink:type="simple">864B37CC-9705-5A58-9848-BE1FEAED3515</object-id>
              <tp:taxon-name-part taxon-name-part-type="genus" reg="Chlorencoelia">Chlorencoelia</tp:taxon-name-part>
              <tp:taxon-name-part taxon-name-part-type="species" reg="olivacea">olivacea</tp:taxon-name-part>
              <object-id xmlns:xlink="http://www.w3.org/1999/xlink" content-type="mycobank" xlink:type="simple">MycoBank No: 857865</object-id>
            </tp:taxon-name><tp:taxon-authority>(Rodway) P.R.Johnst. &amp; Patejuk, comb. nov.</tp:taxon-authority><xref ref-type="fig" rid="F6">Fig. 6</xref><tp:nomenclature-citation-list><tp:nomenclature-citation><tp:taxon-name>
                  <tp:taxon-name-part taxon-name-part-type="genus" reg="Ciboria"/>
                  <tp:taxon-name-part taxon-name-part-type="species" reg="olivacea"/>
                </tp:taxon-name><comment>≡ <tp:taxon-name><tp:taxon-name-part taxon-name-part-type="genus" reg="Ciboria">Ciboria</tp:taxon-name-part><tp:taxon-name-part taxon-name-part-type="species" reg="olivacea">olivacea</tp:taxon-name-part></tp:taxon-name> Rodway, Papers and Proceedings of the Royal Society of Tasmania 1924: 105 (1925). </comment></tp:nomenclature-citation><tp:nomenclature-citation><tp:taxon-name>
                  <tp:taxon-name-part taxon-name-part-type="genus" reg="Chlorociboria"/>
                  <tp:taxon-name-part taxon-name-part-type="species" reg="versiformis"/>
                </tp:taxon-name><comment>≡ <tp:taxon-name><tp:taxon-name-part taxon-name-part-type="genus" reg="Chlorociboria">Chlorociboria</tp:taxon-name-part><tp:taxon-name-part taxon-name-part-type="species" reg="versiformis">versiformis</tp:taxon-name-part><tp:taxon-name-part taxon-name-part-type="infraspecific-rank">var.</tp:taxon-name-part><tp:taxon-name-part taxon-name-part-type="variety" reg="olivacea">olivacea</tp:taxon-name-part></tp:taxon-name> (Rodway) Dennis, Kew Bull. 13: 340 (1958). </comment></tp:nomenclature-citation><tp:nomenclature-citation><tp:taxon-name>
                  <tp:taxon-name-part taxon-name-part-type="genus" reg="Chlorosplenium"/>
                  <tp:taxon-name-part taxon-name-part-type="species" reg="rodwayi"/>
                </tp:taxon-name><comment>≡ <tp:taxon-name><tp:taxon-name-part taxon-name-part-type="genus" reg="Chlorosplenium">Chlorosplenium</tp:taxon-name-part><tp:taxon-name-part taxon-name-part-type="species" reg="rodwayi">rodwayi</tp:taxon-name-part></tp:taxon-name> Korf, Bulletin of the National Science Museum Tokyo 4: 391 (1959). </comment></tp:nomenclature-citation><tp:nomenclature-citation><tp:taxon-name>
                  <tp:taxon-name-part taxon-name-part-type="genus" reg="Chlorosplenium"/>
                  <tp:taxon-name-part taxon-name-part-type="species" reg="versiforme"/>
                </tp:taxon-name><comment>≡ <tp:taxon-name><tp:taxon-name-part taxon-name-part-type="genus" reg="Chlorosplenium">Chlorosplenium</tp:taxon-name-part><tp:taxon-name-part taxon-name-part-type="species" reg="versiforme">versiforme</tp:taxon-name-part><tp:taxon-name-part taxon-name-part-type="infraspecific-rank">var.</tp:taxon-name-part><tp:taxon-name-part taxon-name-part-type="variety" reg="olivacea">olivacea</tp:taxon-name-part></tp:taxon-name> (Rodway) G.W. Beaton &amp; Weste, Victorian Naturalist 96: 248 (1979). </comment></tp:nomenclature-citation></tp:nomenclature-citation-list></tp:nomenclature><tp:treatment-sec sec-type="description" id="SECID0EDIAG"><title>Description.</title><p>Apothecia up to 10.5 mm diam., short and broad stipitate, superficial, discoid to infundibuliform, gregarious, hymenium olive green to dark blue-green when fresh, becoming brown to black upon drying. Receptacle brown to dark brown, coarsely roughened, sometimes with a yellow cast when dry. Stipe rugose, blackish. In vertical section ectal excipulum 47–64 μm thick, comprising angular cells 8–10 µm diam., oriented nearly perpendicular to the flanks of the apothecium, walls pale brown, outer layer of globose to subclavate tomentum hyphae 8–17 × 5–10 μm, walls hyaline, slightly thickened, cells containing bright yellow vacuolar bodies in water. Medullary excipulum 60–400 μm thick, comprising hyaline to pale brown loose to compacted textura intricata, hyphae 1.5–2.5 µm diam., cell walls encrusted with dark brown granulations. Subhymenium 24–50 μm high, comprising pale brown, dense textura intricata. Asci 75–104 × 5–9 μm, cylindrical, long tapering basal stalks, flattened across thickened apex, apical pore faint to vivid blue in <abbrev xmlns:xlink="http://www.w3.org/1999/xlink" xlink:title="Melzer’s reagent" id="ABBRID0EJIAG" xlink:type="simple">MLZ</abbrev> and <abbrev xmlns:xlink="http://www.w3.org/1999/xlink" xlink:title="Lugol’s iodine" id="ABBRID0ENIAG" xlink:type="simple">IKI</abbrev>, croziers at base, 8-spored. Ascospores (7–) 8–10.5 (–12) × 2–3.5 (–4) μm (x– 9.5 × 3.2 µm), oblong-elliptical, often gently curved, symmetrical, ends broadly rounded, with 2 (–3) large lipid bodies. Paraphyses 2.5–5 µm diam., cylindric to subfusoid, sometimes tapering towards rounded apex, bright yellow to dark green vacuolar bodies in water.</p></tp:treatment-sec><tp:treatment-sec sec-type="material" id="SECID0ERIAG"><title>Specimens examined.</title><p>New Zealand • Otago Lakes: beech forest beside Glenorchy-Routeburn Road, <named-content xmlns:xlink="http://www.w3.org/1999/xlink" content-type="dwc:verbatimCoordinates" xlink:type="simple"><named-content content-type="geo-json" specific-use="{&#34;type&#34;:&#34;Point&#34;,&#34;coordinates&#34;:[168.355100,-44.782400]}" id="NCID0E1IAG" xlink:type="simple">44.7824°S, 168.3551°E</named-content></named-content>, on rotting wood of <italic><tp:taxon-name><tp:taxon-name-part taxon-name-part-type="genus" reg="Fuscospora">Fuscospora</tp:taxon-name-part><tp:taxon-name-part taxon-name-part-type="species" reg="fusca">fusca</tp:taxon-name-part></tp:taxon-name></italic>, coll. J.A. Cooper (JAC14068), 8 May 2016 (<abbrev xmlns:xlink="http://www.w3.org/1999/xlink" xlink:title="New Zealand Fungarium" id="ABBRID0EKJAG" xlink:type="simple">PDD</abbrev> 106239 GenBank sequences: <abbrev xmlns:xlink="http://www.w3.org/1999/xlink" xlink:title="Internal Transcribed Spacer" id="ABBRID0EOJAG" xlink:type="simple">ITS</abbrev><ext-link xmlns:xlink="http://www.w3.org/1999/xlink" xlink:href="MK432798" ext-link-type="gen" xlink:type="simple">MK432798</ext-link>). • Auckland: Manukau City, Wairere Road, Totara Park, <named-content xmlns:xlink="http://www.w3.org/1999/xlink" content-type="dwc:verbatimCoordinates" xlink:type="simple"><named-content content-type="geo-json" specific-use="{&#34;type&#34;:&#34;Point&#34;,&#34;coordinates&#34;:[174.913000,-37.003900]}" id="NCID0E1JAG" xlink:type="simple">37.0039°S, 174.913°E</named-content></named-content>, on rotting wood, collector, C. Shirley (CS AK451), 1 Jun 2024 (<abbrev xmlns:xlink="http://www.w3.org/1999/xlink" xlink:title="New Zealand Fungarium" id="ABBRID0E6JAG" xlink:type="simple">PDD</abbrev> 122841; GenBank <abbrev xmlns:xlink="http://www.w3.org/1999/xlink" xlink:title="Internal Transcribed Spacer" id="ABBRID0EDKAG" xlink:type="simple">ITS</abbrev><ext-link xmlns:xlink="http://www.w3.org/1999/xlink" xlink:href="PQ533030" ext-link-type="gen" xlink:type="simple">PQ533030</ext-link>). • Waikato: Awakino, Steuart Russell Awakino Beech Reserve, <named-content xmlns:xlink="http://www.w3.org/1999/xlink" content-type="dwc:verbatimCoordinates" xlink:type="simple"><named-content content-type="geo-json" specific-use="{&#34;type&#34;:&#34;Point&#34;,&#34;coordinates&#34;:[174.669000,-38.608700]}" id="NCID0EPKAG" xlink:type="simple">38.6087°S, 174.669°E</named-content></named-content> on decorticated wood <italic><tp:taxon-name><tp:taxon-name-part taxon-name-part-type="genus" reg="Fuscospora">Fuscospora</tp:taxon-name-part><tp:taxon-name-part taxon-name-part-type="species" reg="fusca">fusca</tp:taxon-name-part></tp:taxon-name></italic>, coll. P.R. Johnston (D1539), 25 May 2000 (<abbrev xmlns:xlink="http://www.w3.org/1999/xlink" xlink:title="New Zealand Fungarium" id="ABBRID0E6KAG" xlink:type="simple">PDD</abbrev> 71942; culture <abbrev xmlns:xlink="http://www.w3.org/1999/xlink" xlink:title="International Collection of Microorganisms from Plants" id="ABBRID0EDLAG" xlink:type="simple">ICMP</abbrev> 25721; GenBank <abbrev xmlns:xlink="http://www.w3.org/1999/xlink" xlink:title="Internal Transcribed Spacer" id="ABBRID0EHLAG" xlink:type="simple">ITS</abbrev><ext-link xmlns:xlink="http://www.w3.org/1999/xlink" xlink:href="PQ541256" ext-link-type="gen" xlink:type="simple">PQ541256</ext-link>); • Awakino, Steuart Russell Awakino Beech Reserve, <named-content xmlns:xlink="http://www.w3.org/1999/xlink" content-type="dwc:verbatimCoordinates" xlink:type="simple"><named-content content-type="geo-json" specific-use="{&#34;type&#34;:&#34;Point&#34;,&#34;coordinates&#34;:[174.677627,-38.576667]}" id="NCID0ETLAG" xlink:type="simple">38.576667°S, 174.677627°E</named-content></named-content>, decaying wood of <italic><tp:taxon-name><tp:taxon-name-part taxon-name-part-type="genus" reg="Fuscospora">Fuscospora</tp:taxon-name-part><tp:taxon-name-part taxon-name-part-type="species" reg="fusca">fusca</tp:taxon-name-part></tp:taxon-name></italic>, coll. B.C. Paulus and A.J. O’Donnell (AOD 161), 16 Apr 2007 (<abbrev xmlns:xlink="http://www.w3.org/1999/xlink" xlink:title="New Zealand Fungarium" id="ABBRID0EDMAG" xlink:type="simple">PDD</abbrev> 93896; culture <abbrev xmlns:xlink="http://www.w3.org/1999/xlink" xlink:title="International Collection of Microorganisms from Plants" id="ABBRID0EHMAG" xlink:type="simple">ICMP</abbrev> 25720; GenBank <abbrev xmlns:xlink="http://www.w3.org/1999/xlink" xlink:title="Internal Transcribed Spacer" id="ABBRID0ELMAG" xlink:type="simple">ITS</abbrev><ext-link xmlns:xlink="http://www.w3.org/1999/xlink" xlink:href="PQ541260" ext-link-type="gen" xlink:type="simple">PQ541260</ext-link>). • Bay of Plenty: Athenree Forest, <named-content xmlns:xlink="http://www.w3.org/1999/xlink" content-type="dwc:verbatimCoordinates" xlink:type="simple"><named-content content-type="geo-json" specific-use="{&#34;type&#34;:&#34;Point&#34;,&#34;coordinates&#34;:[175.915000,-37.462000]}" id="NCID0EXMAG" xlink:type="simple">37.462°S, 175.915°E</named-content></named-content>, on bark of fallen rotten wood, coll. P.K.C. Austwick, 8 May 2003 (<abbrev xmlns:xlink="http://www.w3.org/1999/xlink" xlink:title="New Zealand Fungarium" id="ABBRID0E3MAG" xlink:type="simple">PDD</abbrev> 78394). • King Country: Rangitoto Station, <named-content xmlns:xlink="http://www.w3.org/1999/xlink" content-type="dwc:verbatimCoordinates" xlink:type="simple"><named-content content-type="geo-json" specific-use="{&#34;type&#34;:&#34;Point&#34;,&#34;coordinates&#34;:[175.437600,-38.339700]}" id="NCID0EDNAG" xlink:type="simple">38.3397°S, 175.4376°E</named-content></named-content>, on decorticated wood, coll. P.R. Johnston (D2050), B.C. Paulus, A. O’Donnell, 14 Apr 2007 (culture <abbrev xmlns:xlink="http://www.w3.org/1999/xlink" xlink:title="International Collection of Microorganisms from Plants" id="ABBRID0EINAG" xlink:type="simple">ICMP</abbrev> 24559; GenBank <abbrev xmlns:xlink="http://www.w3.org/1999/xlink" xlink:title="Internal Transcribed Spacer" id="ABBRID0EMNAG" xlink:type="simple">ITS</abbrev><ext-link xmlns:xlink="http://www.w3.org/1999/xlink" xlink:href="PQ541257" ext-link-type="gen" xlink:type="simple">PQ541257</ext-link>). • Taupo: vic. Kiko Rd, <named-content xmlns:xlink="http://www.w3.org/1999/xlink" content-type="dwc:verbatimCoordinates" xlink:type="simple"><named-content content-type="geo-json" specific-use="{&#34;type&#34;:&#34;Point&#34;,&#34;coordinates&#34;:[176.122000,-38.899700]}" id="NCID0EYNAG" xlink:type="simple">38.8997°S, 176.122°E</named-content></named-content>, on <tp:taxon-name><tp:taxon-name-part taxon-name-part-type="family">Nothofagaceae</tp:taxon-name-part></tp:taxon-name> sp. decorticated wood, coll. P.R. Johnston (D1605), S. Whitton, 4 May 2001 (culture <abbrev xmlns:xlink="http://www.w3.org/1999/xlink" xlink:title="International Collection of Microorganisms from Plants" id="ABBRID0ECOAG" xlink:type="simple">ICMP</abbrev> 24001, GenBank <abbrev xmlns:xlink="http://www.w3.org/1999/xlink" xlink:title="Internal Transcribed Spacer" id="ABBRID0EGOAG" xlink:type="simple">ITS</abbrev><ext-link xmlns:xlink="http://www.w3.org/1999/xlink" xlink:href="PQ541255" ext-link-type="gen" xlink:type="simple">PQ541255</ext-link>); • Ohakune, Rangataua Forest &amp; Ecological area, <named-content xmlns:xlink="http://www.w3.org/1999/xlink" content-type="dwc:verbatimCoordinates" xlink:type="simple"><named-content content-type="geo-json" specific-use="{&#34;type&#34;:&#34;Point&#34;,&#34;coordinates&#34;:[175.661000,-39.012300]}" id="NCID0ESOAG" xlink:type="simple">39.0123°S, 175.661°E</named-content></named-content>, on dead wood <italic><tp:taxon-name><tp:taxon-name-part taxon-name-part-type="genus" reg="Fuscospora">Fuscospora</tp:taxon-name-part><tp:taxon-name-part taxon-name-part-type="species" reg="fusca">fusca</tp:taxon-name-part></tp:taxon-name></italic>, coll. D.P. Mahoney (AEB909), 5 Apr 2005 (<abbrev xmlns:xlink="http://www.w3.org/1999/xlink" xlink:title="New Zealand Fungarium" id="ABBRID0ECPAG" xlink:type="simple">PDD</abbrev> 83070). • Rangitikei: Petersen Road, <named-content xmlns:xlink="http://www.w3.org/1999/xlink" content-type="dwc:verbatimCoordinates" xlink:type="simple"><named-content content-type="geo-json" specific-use="{&#34;type&#34;:&#34;Point&#34;,&#34;coordinates&#34;:[176.010537,-39.959671]}" id="NCID0EJPAG" xlink:type="simple">39.959671°S, 176.010537°E</named-content></named-content>, on wood of <italic><tp:taxon-name><tp:taxon-name-part taxon-name-part-type="genus" reg="Fuscospora">Fuscospora</tp:taxon-name-part><tp:taxon-name-part taxon-name-part-type="species" reg="fusca">fusca</tp:taxon-name-part></tp:taxon-name></italic>, coll. J.A. Cooper (JAC 13914), 18 May 2015 (<abbrev xmlns:xlink="http://www.w3.org/1999/xlink" xlink:title="New Zealand Fungarium" id="ABBRID0EZPAG" xlink:type="simple">PDD</abbrev> 106117; GenBank <abbrev xmlns:xlink="http://www.w3.org/1999/xlink" xlink:title="Internal Transcribed Spacer" id="ABBRID0E4PAG" xlink:type="simple">ITS</abbrev><ext-link xmlns:xlink="http://www.w3.org/1999/xlink" xlink:href="OR565293" ext-link-type="gen" xlink:type="simple">OR565293</ext-link>). • Kaikoura: Mt Lyford, Crystal Lake Track, <named-content xmlns:xlink="http://www.w3.org/1999/xlink" content-type="dwc:verbatimCoordinates" xlink:type="simple"><named-content content-type="geo-json" specific-use="{&#34;type&#34;:&#34;Point&#34;,&#34;coordinates&#34;:[173.148937,-42.478256]}" id="NCID0EJQAG" xlink:type="simple">42.478256°S, 173.148937°E</named-content></named-content>, on wood of <italic><tp:taxon-name><tp:taxon-name-part taxon-name-part-type="genus" reg="Fuscospora">Fuscospora</tp:taxon-name-part><tp:taxon-name-part taxon-name-part-type="species" reg="cliffortioides">cliffortioides</tp:taxon-name-part></tp:taxon-name></italic>, coll. J.A. Cooper (JAC 17192), 29 Mar 2022 (<abbrev xmlns:xlink="http://www.w3.org/1999/xlink" xlink:title="New Zealand Fungarium" id="ABBRID0EZQAG" xlink:type="simple">PDD</abbrev> 114302; GenBank <abbrev xmlns:xlink="http://www.w3.org/1999/xlink" xlink:title="Internal Transcribed Spacer" id="ABBRID0E4QAG" xlink:type="simple">ITS</abbrev><ext-link xmlns:xlink="http://www.w3.org/1999/xlink" xlink:href="OR565298" ext-link-type="gen" xlink:type="simple">OR565298</ext-link>); • Mt Lyford, Crystal Lake Track, <named-content xmlns:xlink="http://www.w3.org/1999/xlink" content-type="dwc:verbatimCoordinates" xlink:type="simple"><named-content content-type="geo-json" specific-use="{&#34;type&#34;:&#34;Point&#34;,&#34;coordinates&#34;:[173.148900,-42.478300]}" id="NCID0EJRAG" xlink:type="simple">42.4783°S, 173.1489°E</named-content></named-content>, on dead wood <italic><tp:taxon-name><tp:taxon-name-part taxon-name-part-type="genus" reg="Fuscospora">Fuscospora</tp:taxon-name-part><tp:taxon-name-part taxon-name-part-type="species" reg="cliffortioides">cliffortioides</tp:taxon-name-part></tp:taxon-name></italic>, coll. J.A. Cooper (JAC 17192), 29 Mar 2022 (<abbrev xmlns:xlink="http://www.w3.org/1999/xlink" xlink:title="New Zealand Fungarium" id="ABBRID0EZRAG" xlink:type="simple">PDD</abbrev> 114302; GenBank <abbrev xmlns:xlink="http://www.w3.org/1999/xlink" xlink:title="Internal Transcribed Spacer" id="ABBRID0E4RAG" xlink:type="simple">ITS</abbrev><ext-link xmlns:xlink="http://www.w3.org/1999/xlink" xlink:href="OR565298" ext-link-type="gen" xlink:type="simple">OR565298</ext-link>). • Westland: Haast Pass Summit, <named-content xmlns:xlink="http://www.w3.org/1999/xlink" content-type="dwc:verbatimCoordinates" xlink:type="simple"><named-content content-type="geo-json" specific-use="{&#34;type&#34;:&#34;Point&#34;,&#34;coordinates&#34;:[169.352000,-44.109300]}" id="NCID0EJSAG" xlink:type="simple">44.1093°S, 169.352°E</named-content></named-content>, on fallen wood, 16<sup>th</sup> Fungal Foray of New Zealand, 9 May 2002 (<abbrev xmlns:xlink="http://www.w3.org/1999/xlink" xlink:title="New Zealand Fungarium" id="ABBRID0EQSAG" xlink:type="simple">PDD</abbrev> 75507). • Otago Lakes: Glenorchy, Paradise Road, <named-content xmlns:xlink="http://www.w3.org/1999/xlink" content-type="dwc:verbatimCoordinates" xlink:type="simple"><named-content content-type="geo-json" specific-use="{&#34;type&#34;:&#34;Point&#34;,&#34;coordinates&#34;:[168.346777,-44.848043]}" id="NCID0EXSAG" xlink:type="simple">44.848043°S, 168.346777°E</named-content></named-content>, on rotting stump of <italic><tp:taxon-name><tp:taxon-name-part taxon-name-part-type="genus" reg="Fuscospora">Fuscospora</tp:taxon-name-part><tp:taxon-name-part taxon-name-part-type="species" reg="fusca">fusca</tp:taxon-name-part></tp:taxon-name></italic>, coll. J.A. Cooper (JAC 14135), 8 May 2016 (<abbrev xmlns:xlink="http://www.w3.org/1999/xlink" xlink:title="New Zealand Fungarium" id="ABBRID0EHTAG" xlink:type="simple">PDD</abbrev> 106302; GenBank <abbrev xmlns:xlink="http://www.w3.org/1999/xlink" xlink:title="Internal Transcribed Spacer" id="ABBRID0ELTAG" xlink:type="simple">ITS</abbrev><ext-link xmlns:xlink="http://www.w3.org/1999/xlink" xlink:href="MK432802" ext-link-type="gen" xlink:type="simple">MK432802</ext-link>); • Glenorchy, Rees Road, Invincible Creek, <named-content xmlns:xlink="http://www.w3.org/1999/xlink" content-type="dwc:verbatimCoordinates" xlink:type="simple"><named-content content-type="geo-json" specific-use="{&#34;type&#34;:&#34;Point&#34;,&#34;coordinates&#34;:[168.456000,-44.731000]}" id="NCID0EXTAG" xlink:type="simple">44.731°S, 168.456°E</named-content></named-content>, on decorticated wood, coll. P.R. Johnston (D2409), 7 May 2016 (<abbrev xmlns:xlink="http://www.w3.org/1999/xlink" xlink:title="New Zealand Fungarium" id="ABBRID0E3TAG" xlink:type="simple">PDD</abbrev> 107569). Fiordland: Te Anau, Kepler Track, Iris Burn Valley, on dead wood, coll. T. Atkinson, 12 Mar 2003 (<abbrev xmlns:xlink="http://www.w3.org/1999/xlink" xlink:title="New Zealand Fungarium" id="ABBRID0EAUAG" xlink:type="simple">PDD</abbrev> 78392). • Stewart Island: on dead wood <italic><tp:taxon-name><tp:taxon-name-part taxon-name-part-type="genus" reg="Pterophylla">Pterophylla</tp:taxon-name-part><tp:taxon-name-part taxon-name-part-type="species" reg="racemosa">racemosa</tp:taxon-name-part></tp:taxon-name></italic>, coll. J.M. Dingley, 18 Feb 1954 (<abbrev xmlns:xlink="http://www.w3.org/1999/xlink" xlink:title="New Zealand Fungarium" id="ABBRID0EPUAG" xlink:type="simple">PDD</abbrev> 19026).</p><p>Australia • Victoria: Lake Mountain Rd, Vic. Marysville, coll. G.A. Crichton, 24 Mar 1963 (K(M) 159560, Beaton Victorian <tp:taxon-name><tp:taxon-name-part taxon-name-part-type="family">Discomycetes</tp:taxon-name-part></tp:taxon-name> No. 113).</p></tp:treatment-sec><tp:treatment-sec sec-type="notes" id="SECID0E1UAG"><title>Notes.</title><p><italic><tp:taxon-name><tp:taxon-name-part taxon-name-part-type="genus" reg="Chlorencoelia">Chlorencoelia</tp:taxon-name-part><tp:taxon-name-part taxon-name-part-type="species" reg="olivacea">olivacea</tp:taxon-name-part></tp:taxon-name></italic> has smaller ascospores than the other species treated in this study. The spores are often slightly curved and have two large lipid bodies. <italic><tp:taxon-name><tp:taxon-name-part taxon-name-part-type="genus" reg="Chlorencoelia">Chlorencoelia</tp:taxon-name-part><tp:taxon-name-part taxon-name-part-type="species" reg="northlandica">northlandica</tp:taxon-name-part></tp:taxon-name></italic> has only slightly larger ascospores but also differs in having paler <abbrev xmlns:xlink="http://www.w3.org/1999/xlink" xlink:title="vacuolar bodies" id="ABBRID0EZVAG" xlink:type="simple">VBs</abbrev> in the paraphyses and tomentum hyphae, as well as less well-differentiated tomentum hyphae.</p><p>Originally described from Tasmania, this species has also been found in Victoria in eastern Australia. Its occurrence in New Zealand is based on the morphological similarity of the New Zealand specimens to an Australian specimen from Victoria (K(M) 159560) and to the description of the type specimen provided by <xref ref-type="bibr" rid="B3">Dennis (1958)</xref> as <tp:taxon-name><tp:taxon-name-part taxon-name-part-type="genus" reg="Chlorociboria">Chlorociboria</tp:taxon-name-part><tp:taxon-name-part taxon-name-part-type="species" reg="versiformis">versiformis</tp:taxon-name-part><tp:taxon-name-part taxon-name-part-type="infraspecific-rank">var.</tp:taxon-name-part><tp:taxon-name-part taxon-name-part-type="variety" reg="olivacea">olivacea</tp:taxon-name-part></tp:taxon-name>.</p><p><italic><tp:taxon-name><tp:taxon-name-part taxon-name-part-type="genus" reg="Chlorociboria">Chlorociboria</tp:taxon-name-part><tp:taxon-name-part taxon-name-part-type="species" reg="olivacea">olivacea</tp:taxon-name-part></tp:taxon-name></italic> is the most common species in New Zealand, found on decaying wood throughout the country, and many of the specimens are collected from the wood of <italic><tp:taxon-name><tp:taxon-name-part taxon-name-part-type="genus" reg="Nothofagus">Nothofagus</tp:taxon-name-part></tp:taxon-name></italic> species.</p><fig id="F6" position="float" orientation="portrait"><object-id xmlns:xlink="http://www.w3.org/1999/xlink" content-type="doi" xlink:type="simple">10.3897/mycokeys.119.152958.figure6</object-id><object-id xmlns:xlink="http://www.w3.org/1999/xlink" content-type="arpha" xlink:type="simple">60E5DF74-A945-5FB6-A19D-CAAF0D1798F9</object-id><label>Figure 6.</label><caption><p><italic><tp:taxon-name><tp:taxon-name-part taxon-name-part-type="genus" reg="Chlorencoelia">Chlorencoelia</tp:taxon-name-part><tp:taxon-name-part taxon-name-part-type="species" reg="olivacea">olivacea</tp:taxon-name-part></tp:taxon-name></italic>; <bold>A, B.</bold> Fresh specimen, hymenium dark green or bluish; <bold>C.</bold> Dried specimen, black hymenium; <bold>D.</bold> Dried specimen, detail of underside of receptacle; <bold>E.</bold> Ascoma in vertical section; <bold>F.</bold> Detail of tomentum hyphae showing clavate shape (3% KOH). <bold>G.</bold> Detail of tomentum hyphae showing yellow <abbrev xmlns:xlink="http://www.w3.org/1999/xlink" xlink:title="vacuolar bodies" id="ABBRID0EBCCI" xlink:type="simple">VBs</abbrev> (water). <bold>H.</bold> Paraphyses with yellow <abbrev xmlns:xlink="http://www.w3.org/1999/xlink" xlink:title="vacuolar bodies" id="ABBRID0EHCCI" xlink:type="simple">VBs</abbrev>, asci with blue pore (water + <abbrev xmlns:xlink="http://www.w3.org/1999/xlink" xlink:title="Lugol’s iodine" id="ABBRID0ELCCI" xlink:type="simple">IKI</abbrev>). <bold>I.</bold> Paraphyses with yellow <abbrev xmlns:xlink="http://www.w3.org/1999/xlink" xlink:title="vacuolar bodies" id="ABBRID0ERCCI" xlink:type="simple">VBs</abbrev> and tapering toward a rounded apex, asci lacking blue pore (water + <abbrev xmlns:xlink="http://www.w3.org/1999/xlink" xlink:title="Lugol’s iodine" id="ABBRID0EVCCI" xlink:type="simple">IKI</abbrev>). <bold>J.</bold> Ascospores with 2–3 <abbrev xmlns:xlink="http://www.w3.org/1999/xlink" xlink:title="lipid bodies" id="ABBRID0E2CCI" xlink:type="simple">LBs</abbrev> (water + <abbrev xmlns:xlink="http://www.w3.org/1999/xlink" xlink:title="Melzer’s reagent" id="ABBRID0E6CCI" xlink:type="simple">MLZ</abbrev>). <bold>K.</bold> Ascospores with two large <abbrev xmlns:xlink="http://www.w3.org/1999/xlink" xlink:title="lipid bodies" id="ABBRID0EFDCI" xlink:type="simple">LBs</abbrev> (water + <abbrev xmlns:xlink="http://www.w3.org/1999/xlink" xlink:title="Melzer’s reagent" id="ABBRID0EJDCI" xlink:type="simple">MLZ</abbrev>). <bold>L.</bold> Croziers at ascus base (water). <bold>A.</bold><abbrev xmlns:xlink="http://www.w3.org/1999/xlink" xlink:title="New Zealand Fungarium" id="ABBRID0ERDCI" xlink:type="simple">PDD</abbrev> 106117; <bold>B–C.</bold><abbrev xmlns:xlink="http://www.w3.org/1999/xlink" xlink:title="New Zealand Fungarium" id="ABBRID0EXDCI" xlink:type="simple">PDD</abbrev> 106302; <bold>D, I, J.</bold><abbrev xmlns:xlink="http://www.w3.org/1999/xlink" xlink:title="New Zealand Fungarium" id="ABBRID0E4DCI" xlink:type="simple">PDD</abbrev> 71942; <bold>E, G.</bold><abbrev xmlns:xlink="http://www.w3.org/1999/xlink" xlink:title="New Zealand Fungarium" id="ABBRID0EDECI" xlink:type="simple">PDD</abbrev> 93896; <bold>F.</bold><abbrev xmlns:xlink="http://www.w3.org/1999/xlink" xlink:title="New Zealand Fungarium" id="ABBRID0EJECI" xlink:type="simple">PDD</abbrev> 106177; <bold>H, K, L.</bold><abbrev xmlns:xlink="http://www.w3.org/1999/xlink" xlink:title="New Zealand Fungarium" id="ABBRID0EPECI" xlink:type="simple">PDD</abbrev> 122841. Scale bars: 1 mm (<bold>A–C</bold>); 0.1 mm (<bold>D</bold>); 10 µm (<bold>E–K</bold>).</p></caption><graphic xmlns:xlink="http://www.w3.org/1999/xlink" xlink:href="mycokeys-119-351-g006.jpg" position="float" orientation="portrait" xlink:type="simple" id="oo_1379580.jpg"><uri content-type="original_file" xlink:type="simple">https://binary.pensoft.net/fig/1379580</uri></graphic></fig></tp:treatment-sec><ref-list><ref id="B3"><mixed-citation xmlns:xlink="http://www.w3.org/1999/xlink" xlink:type="simple"><person-group><name name-style="western"><surname>Dennis</surname><given-names>RWG</given-names></name></person-group> (<year>1958</year>) <article-title>Critical notes on some Australian <tp:taxon-name><tp:taxon-name-part taxon-name-part-type="order">Helotiales</tp:taxon-name-part></tp:taxon-name> and <tp:taxon-name><tp:taxon-name-part taxon-name-part-type="order">Ostropales</tp:taxon-name-part></tp:taxon-name>.</article-title><source>Kew Bulletin</source><volume>13</volume>: <fpage>321</fpage>–<lpage>358</lpage>. <ext-link xlink:href="10.2307/4109542" ext-link-type="doi" xlink:type="simple">https://doi.org/10.2307/4109542</ext-link></mixed-citation></ref></ref-list></tp:taxon-treatment>
